# Supplementary material for: Seroprevalence of Baylisascaris procyonis Infection among Humans, Santa Barbara County, California, USA, 2014–2016
Source: Emerg Infect Dis. 2017 Aug;23(8):1397–9. doi: 10.3201/eid2308.170222 (PMC5547801; doi:10.3201/eid2308.170222)
Supplement: Technical Appendix 2 — De-identified data collected in a study of the seroprevalence of Baylisascaris procyonis infection in humans, Santa Barbara County, California, USA, 2014–2016. [file 17-0222-Techapp-s2.xlsx]

## Sheet: CA_Serology_Data
Article DOI: https://doi.org/10.3201/eid2308.170222
Technical Appendix 2
birth_year	status	race	sex	years	occupation	garden	sandbox	dog	feed_pets	feed_wildlife	raccoon_contact	raccoon_contact_time	raccoon_neighborhood	raccoon_home	team raccoon or WCN
1996	0	Other	Female	18	Student	1	1	0	0	1	0	NA	week	week
1995	0	asian or Pacific Islander/white	Female	3	student	0	0	0	0	0	0	NA	month	month
1995	0	black/African American	Female	3.5	student	0	0	0	0	0	0	NA	month	year
1995	0	Hispanic / Latino	Male	3	Research Assistant	0	1	1	0	0	0	NA	week	week
1994	0	Hispanic / Latino	Male	3	student	0	0	0	0	0	0	NA	week	week
1994	0	White / Caucasian	Female	3	student/AS recycling	0	0	0	0	0	0	NA	month	never
1994	0	White / Caucasian	Female	3.5	student	1	0	0	0	0	0	NA	year	year
1994	0	White / Caucasian	Female	3	Student	1	0	0	0	0	0	NA	week	month
1994	0	White / Caucasian	Female	3	Student	0	0	0	0	0	0	NA	month	month
1994	0	White / Caucasian	Female	20	Student\ Wildlife Rehabber	0	0	0	0	0	0	NA	never	never	WCN
1994	0	White / Caucasian	Male	5	student	0	0	1	1	0	1	8 months ago	month	month
1993	0	Asian or Pacific Islander	Female	3	student	0	0	0	0	0	1	3 years	week	week	TR
1993	0	Asian or Pacific Islander	Female	3	student	0	0	0	0	0	0	NA	year	year
1993	0	Asian or Pacific Islander	Male	3.5	student	0	0	0	0	0	0	NA	month	month	TR
1993	0	Asian or Pacific Islander	Male	3.5	student	0	0	0	0	0	0	NA	month	year
1993	0	asian/white	Female	4	student/personal attendent at Devereux	0	0	0	0	0	0	NA	year	Never
1993	0	Hispanic / Latino	Female	4	Student	0	0	0	0	0	0	NA	year	never
1993	0	Other	Female	3	Adventure Programs Staff	0	0	0	0	0	0	NA	month	month
1993	0	White / Caucasian	Female	4	operations coordinator, medical assistant	0	0	0	0	0	0	NA	week	month
1993	0	White / Caucasian	Female	4	student	1	0	0	0	0	0	NA	week	week
1993	0	White / Caucasian	Female	4	Research Assistant	0	0	0	0	0	0	NA	year	5 years ago
1993	0	White / Caucasian	Male	4	Student (Undergraduate)	1	0	1	0	0	0	NA	month	never
1992	0	Asian or Pacific Islander	Female	4	Lab Assistant	0	0	0	0	0	0	NA	week	month	TR
1992	0	black/African American/ White	Male	4	Student	1	0	0	0	0	1	6 months	week	week
1992	0	hispanic/white	Female	4.5	vet tech assistant	0	0	0	0	0	1	1 year ago	month	month	TR
1992	0	hispanic/white	Female	5	medical assistant	0	0	0	0	0	0	NA	year	Never
1992	0	White / Caucasian	Female	4	Chemistry Tutor	0	0	0	0	0	0	NA	month	year
1992	0	White / Caucasian	Female	5	Customer Experience	1	0	1	0	0	0	NA	month	year
1992	0	White / Caucasian	Female	23	Student	0	0	1	0	0	0	NA	5 years ago	5 years ago
1992	0	White / Caucasian	Female	4	Pathology Technician	0	0	0	0	0	0	NA	never	never	TR
1992	0	White / Caucasian	Male	5	Grad Student	0	0	0	0	0	0	NA	never	year
1991	0	Asian or Pacific Islander	Male	5	Dental Assistant	0	0	0	0	0	0	NA	week	week	TR
1991	0	Other	Female	24	SBWCN animal care assistant	0	0	1	0	0	1	3 months	year	never	WCN
1990	0	Hispanic / Latino	Male	6	Research Assistant	1	0	0	0	0	0	NA	month	month
1990	0	hispanic/white	Male	24	labtech	1	0	1	1	1	1	1 year ago	month	year
1990	0	White / Caucasian	Female	3.5	education programs coordinator	1	0	0	0	0	0	NA	year	year
1990	0	White / Caucasian	Female	6	Nonprofit Program Coordinator	0	0	0	0	0	0	NA	year	year
1990	0	White / Caucasian	Male	3	Graduate Student	0	0	0	0	0	0	NA	month	never
1990	0	White / Caucasian	Male	7	Guide/Habitat Restoration	1	0	1	0	0	0	NA	never	never
1989	0	Asian or Pacific Islander	Female	3	Student	1	0	1	0	0	1	NA	month	month
1989	0	White / Caucasian	Female	3.5	Graduate Student	1	0	1	0	1	0	NA	year	never
1988	0	White / Caucasian	Female	4	ED of SB wildlife care network	0	0	1	0	0	1	5 years	month	month	WCN
1988	0	White / Caucasian	Female	24	anthropologist/archaeologist	0	0	0	0	0	0	NA	month	year
1988	0	White / Caucasian	Female	5	Urban Planner	0	0	0	0	0	0	NA	year	year
1988	0	White / Caucasian	Male	16	lead animal care assistant WCN	0	0	0	0	1	1	3 months	year	year	WCN
1987	0	Asian or Pacific Islander	Female	4	Phd Student	0	0	0	0	0	0	NA	month	year
1987	0	Other	Male	6	Postdoc	0	0	0	0	0	0	NA	week	week
1987	0	White / Caucasian	Female	3.5	Graduate Student	1	0	0	0	1	0	NA	month	Never
1987	0	White / Caucasian	Female	5.5	Graduate Student	0	0	0	0	0	0	NA	year	year
1987	0	White / Caucasian	Female	4	Environmental Science Contractor	0	0	0	0	0	0	NA	month	month
1986	0	black/African American	Female	9	Graduate Student	1	0	1	1	1	0	NA	month	year
1986	0	White / Caucasian	Female	5.5	student	1	0	0	0	0	0	NA	month	month
1986	0	White / Caucasian	Female	5.5	student	1	1	0	0	0	0	NA	month	month
1986	0	White / Caucasian	Female	5	Graduate Student	0	0	0	0	0	0	NA	never	never	TR
1986	0	White / Caucasian	Male	3	student	1	0	0	0	1	0	NA	month	month
1986	0	White / Caucasian	Male	5	student	1	0	0	0	0	0	NA	year	year
1986	0	White / Caucasian	Male	5	IT Hardware sales	1	0	1	0	0	1	8-9 years	year	year
1985	0	Hispanic / Latino	Male	29	mail processing clerk USPS	0	0	0	1	0	0	NA	month	month
1985	0	White / Caucasian	Male	10	restoration ecologist	1	0	0	0	0	0	NA	month	year
1985	0	White / Caucasian	Male	5	Grad Student	1	1	0	0	0	0	NA	month	month
1985	0	White / Caucasian	Female	4	student	0	0	0	0	0	0	NA	year	year
1984	0	Hispanic / Latino	Female	13	medical assistant	0	0	1	1	0	0	NA	month	Never
1984	0	Hispanic / Latino	Female	7	Graduate Student	0	0	0	0	0	0	NA	month	5 years ago
1984	0	White / Caucasian	Female	8	Engineer	1	0	1	1	0	1	20 years ago	never	never
1984	0	White / Caucasian	Female	6	student	1	0	0	0	0	0	NA	year	never
1984	0	White / Caucasian	Male	13	Student	1	0	0	0	0	0	NA	year	year
1984	0	White / Caucasian	Male	5	Grad Student	1	0	0	0	0	0	NA	year	never
1983	0	asian/white	Female	7	restoration ecologist	1	0	0	0	0	0	NA	year	year
1983	0	White / Caucasian	Male	10	Self Employed - Real Estate	0	0	0	0	0	0	NA	week	week
1983	0	White / Caucasian	Male	4	Graduate Student	1	0	0	0	0	0	NA	week	week
1982	0	Hispanic / Latino	Female	4	Phd Candidate	0	0	0	0	0	0	NA	never	never
1982	0	White / Caucasian	Female	15	Software Analyst	0	0	0	0	0	0	NA	week	week
1982	0	White / Caucasian	Male	6	field ecologist	1	0	1	0	0	1	6 months	month	month
1982	0	White / Caucasian	Male	6	Student	1	0	0	0	0	0	NA	year	year
1981	0	Asian or Pacific Islander	Female	10	Postdoc	0	1	0	0	0	0	NA	year	year
1981	0	asian/white	Female	15	manager	0	0	1	0	0	0	NA	month	month
1981	0	White / Caucasian	Female	5	student	1	0	0	0	0	0	NA	month	month
1981	0	White / Caucasian	Female	3.5	Graduate Student	1	1	0	0	1	0	NA	year	Never
1981	0	White / Caucasian	Female	13	Graduate Student	1	0	1	0	0	0	NA	year	year
1981	0	White / Caucasian	Male	7	Student	0	0	0	0	0	0	NA	year	year
1982	0	White / Caucasian	Male	16	Sales	0	0	0	0	0	0	NA	never	never
1980	0	Asian or Pacific Islander	Male	9	Sales	0	0	0	0	0	0	NA	month	year
1980	0	White / Caucasian	Female	10	Faculty Asst.	0	0	0	0	0	0	NA	year	5 years ago
1979	0	White / Caucasian	Female	13	vector control technician	1	0	0	0	0	0	NA	month	month
1979	0	White / Caucasian	Female	4.5	student/teacher	1	0	0	0	1	0	NA	Year	never
1978	0	White / Caucasian	Female	17	Marketing	0	0	1	0	0	0	NA	week	year
1978	0	White / Caucasian	Female	5	Pathologist	1	0	0	0	1	0	NA	never	never
1977	0	White / Caucasian	Male	15	software engineer	0	0	0	0	0	0	NA	year	year
1977	0	Hispanic / Latino	Female	21	outdoor technician	1	0	1	0	0	0	NA	month	month
1976	0	White / Caucasian	Female	20	Librarian	1	0	0	0	0	0	NA	year	year
1975	0	Hispanic / Latino	Female	38	medical assistant	0	0	0	0	0	0	NA	month	month
1974	0	White / Caucasian	Male	20	pa	1	1	1	1	0	0	NA	year	Never
1972	0	White / Caucasian	Female	12	Doctor	0	0	1	0	0	0	NA	never	Never
1967	0	White / Caucasian	Female	23	Graphic Designer	0	0	0	0	1	0	NA	year	year	WCN
1967	0	White / Caucasian	Male	3	student	0	0	0	0	0	0	NA	never	Never
1966	0	White / Caucasian	Female	10	veterinarian	1	1	1	0	0	0	NA	year	Never
1966	0	White / Caucasian	Female	20	manager	1	0	0	0	0	0	NA	year	year
1965	0	White / Caucasian	Female	26	marine biologist	1	0	1	1	0	0	NA	year	year
1963	0	Asian or Pacific Islander	Female	15	benefits rep	0	0	0	0	0	0	NA	never	never
1963	0	Asian or Pacific Islander	Male	35	Biologist	1	0	0	0	0	0	NA	month	year
1960	0	White / Caucasian	Female	27	Biologist	1	0	0	0	0	0	NA	year	year
1960	0	White / Caucasian	Female	36	Department Manager	1	1	1	0	0	0	NA	5 years ago	5 years ago
1959	0	Hispanic / Latino	Female	29	faculty	1	0	0	0	0	1	6 months	month	month
1959	0	White / Caucasian	Female	34	MFT	0	0	0	0	0	0	NA	month	5 years ago
1958	0	White / Caucasian	Male	30	Engineer	1	0	0	0	0	0	NA	week	week
1957	0	White / Caucasian	Female	25	nurse	1	1	1	1	0	0	NA	year	year
1957	0	White / Caucasian	Male	30	Physician	0	0	1	0	0	0	NA	year	never
1956	0	White / Caucasian	Female	10	Professor	1	0	0	0	0	1	ongoing latrine on roof	week	month
1956	0	White / Caucasian	Female	30	Biologist	1	0	0	0	0	0	NA	month	month
1955	0	White / Caucasian	Female	21	Educator	1	0	0	0	0	1	6 months	week	week
1955	0	White / Caucasian	Male	21	Professor	1	0	0	0	0	0	NA	week	week
1955	0	White / Caucasian	Male	58	biologist for mosquito and vector management	1	0	0	0	0	0	NA	year	year
1956	0	White / Caucasian	Female	60	volunteer SBAS, ASAP	1	0	0	0	1	1	12 months	year	year
1954	0	White / Caucasian	Male	30	Finance	1	0	1	0	0	0	NA	week	year
1954	0	White / Caucasian	Male	60	Mechanic	1	0	0	0	0	0	NA	never	never
1953	0	White / Caucasian	Male	28	Anesthesiologist	1	0	1	0	0	0	NA	year	year
1953	0	White / Caucasian	Male	10	Biologist	1	0	0	0	1	0	NA	month	month
1952	0	White / Caucasian	Female	28	Anesthesiologist	1	0	1	0	1	0	NA	5 years ago	never
1952	0	White / Caucasian	Male	35	Professor	0	0	0	0	0	0	NA	month	month
1953	0
1951	0	White / Caucasian	Male	29	Physician	0	0	1	0	0	0	NA	5 years ago	5 years ago
1951	0	White / Caucasian	Male	30	Physician	1	0	0	0	0	0	NA	month	month
1948	0	White / Caucasian	Female	35	Bookstore Sales	0	0	1	0	0	0	NA	week	month
1948	0	White / Caucasian	Male	39	retired professor	1	0	0	0	0	0	NA	year	year
1947	0	White / Caucasian	Male	22	retired	1	0	0	0	0	0	NA	year	year
1948	0	White / Caucasian	Female	28	retired	0	0	1	0	0	0	NA	year	year
1947	0	White / Caucasian	Male	28	retired	0	0	1	0	0	0	NA	never	never
1946	0	White / Caucasian	Female	36	M.D.	1	0	1	0	0	0	NA	month	month
1946	0	White / Caucasian	Male	3	retired	0	0	0	0	0	0	NA	never	never
1945	0	White / Caucasian	Male	20	Retired	0	0	0	0	1	1	NA	year	year
1945	0	White / Caucasian	Male	32	Retired	1	0	0	0	1	0	NA	5 years ago	5 years ago
1943	0	White / Caucasian	Female	50	Retired librarian	1	0	0	0	1	1	30 years	year	year
1942	0	White / Caucasian	Female	30	retired	0	0	0	0	0	0	NA	year	year
1942	0	White / Caucasian	Male	40	Zoologist	1	0	0	0	0	0	NA	year	year
1942	0	White / Caucasian	Female	50	Nurse	1	0	0	0	0	1	10 years	year	year
1940	0	White / Caucasian	Male	37	Marine Extension Advisor	1	0	0	0	0	0	NA	5 years ago	5 years ago
1939	0	White / Caucasian	Female	46	retired	1	0	1	1	1	1	8 years ago	5 years ago	never
1937	0	White / Caucasian	Female	40	executive director non profit	1	1	1	1	0	0	NA	week	month
1982	0	White / Caucasian	Male	8	Educator	0	0	0	0	0	0	NA	week	week
1995	1	decline to state	Female	3	student/SB zoo volunteer	1	0	0	0	0	1	2 months	week	week
1994	1	Asian or Pacific Islander	Female	3	student	0	0	0	0	0	0	NA	month	month
1994	1	Hispanic / Latino	Female	3	UCSB Student	0	0	1	0	0	0	NA	month	month
1992	1	Hispanic / Latino	Female	4	test proctor	0	0	1	0	0	0	NA	year	Never
1989	1	Asian or Pacific Islander	Female	5	student	0	0	0	0	0	0	NA	month	month
1989	1	White / Caucasian	Male	5	Grad Student	0	0	0	0	0	0	NA	month	month
1985	1	Hispanic / Latino	Female	5	Researcher	0	0	0	0	0	0	NA	week	month
1983	1	White / Caucasian	Male	7	hospital admin	1	1	1	1	0	0	NA	year	never
1982	1	Asian or Pacific Islander	Female	31	Social Worker	1	0	1	0	0	0	NA	week	week
1948	1	White / Caucasian	Male	36	Engineer	0	0	0	0	1	1	12 months	year	year
1942	1	decline to state	Female	10	retired	1	0	0	0	0	0	NA	year	year

## Sheet: Meta_data
Column header	Data description
Birth_year	participant reported year of birth, ranging from 1937-1996
Status	results of B. procyonis repeat antigen 1 protein Western blot. assay, “0” for negative, “1” for positive.
Race	participant reported race, given options included “Asian or Pacific Islander”, “Black/African American”, “Hispanic/Latino”, White/Caucasian, “ Other (please specify),” or “Decline to state”
Sex	Participant reported sex, either “Male” or “Female”
Years	Participant reported years of residency in Santa Barbara County, California. Participants must have a minimum of 3 years of residency to participate in the study.
Occupation	participant reported primary occupation
Garden	participant response to “Do you do yard work or garden regularly?”, yes is “1”, no is “0”
Sandbox	participant response to “Do you have a play structure or sandbox at your residence?”, yes is “1”, no is “0”
Dog	participant response to “Does a dog live at your residence?”, yes is “1”, no is “0”
Feed_pets	participant response to “Do you feed your pets outside?”, yes is “1”, no is “0”
Feed_wildlife	participant response to “Do you feed wildlife at your residence?”, yes is “1”, no is “0”
Raccoon_contact	participant response to “Have you ever been in physical contact with a raccoon or raccoon feces?”, yes is “1”, no is “0”
Raccoon_contact_time	participant response to “how long ago did this occur?”, NA if no raccoon contact reported, otherwise any written in value.
Raccoon_neighborhood	Response to “How long has it been since you saw a raccoon in your neighborhood?” Answer options: week= In the last week, month= In the last month, year=In the last year, 5 years ago = about 5 years ago , never= Never)
Raccoon_home	Response to “How long has it been since you saw a raccoon around your house or yard?” Answer options: week= In the last week, month= In the last month, year=In the last year, 5 years ago = about 5 years ago , never= Never)
Team raccoon or WCN	Participation in activities with high raccoon contact risk, “Team raccoon” noted for individuals that participate in raccoon or raccoon parasite related research. “WCN” for individuals who volunteer at the Wild Life Care Network wildlife rehabilitation center in Santa Barbara, California.
